# Supplementary material for: Predictors of Diagnostic Inaccuracy of Detecting Coronary Artery Stenosis by Preprocedural CT Angiography in Patients Prior to Transcatheter Aortic Valve Implantation
Source: Diagnostics (Basel). 2025 Mar 19;15(6):771. doi: 10.3390/diagnostics15060771 (PMC11941401; doi:10.3390/diagnostics15060771)
Supplement: Supplementary file 1 [file diagnostics-15-00771-s001.zip]

Archive with 1 entries (1 files):
- diagnostics-3486826-supplementary.pdf
